# Supplementary material for: Efficiently handling constraints in mixed-integer nonlinear programming problems using gradient-based repair differential evolution
Source: PeerJ Comput Sci. 2024 May 31;10:e2095. doi: 10.7717/peerj-cs.2095 (PMC11157599; doi:10.7717/peerj-cs.2095)
Supplement: Supplemental Information 2 [file peerj-cs-10-2095-s002.zip]

Archive with 24 entries (21 files):
- Supplemental File 2/
- Supplemental File 2/SOP_RawData/
- Supplemental File 2/SOP_RawData/G_CJADEmi_SOP.xls
- Supplemental File 2/SOP_RawData/G_DEmi_S_SOP.xls
- Supplemental File 2/SOP_RawData/DE_CaR_S_SOP.xls
- Supplemental File 2/SOP_RawData/CJADE_CaR_SOP.xls
- Supplemental File 2/SOP_RawData/FROFI_CaR_SOP.xls
- Supplemental File 2/SOP_RawData/G_DEmi_SOP.xls
- Supplemental File 2/SOP_RawData/MI_EDDE_SOP.xls
- Supplemental File 2/SOP_RawData/Readme.txt
- Supplemental File 2/SOP_RawData/SADE_CaR_SOP.xlsx
- Supplemental File 2/Benchmark_RawData/
- Supplemental File 2/Benchmark_RawData/BOToP.xls
- Supplemental File 2/Benchmark_RawData/FROFI_CaR.xls
- Supplemental File 2/Benchmark_RawData/G_DEmi.xls
- Supplemental File 2/Benchmark_RawData/MI_EDDE.xls
- Supplemental File 2/Benchmark_RawData/Readme.txt
- Supplemental File 2/Benchmark_RawData/SADE_CaR.xls
- Supplemental File 2/Benchmark_RawData/CJADE_CaR.xlsx
- Supplemental File 2/Benchmark_RawData/G_DEmi_S.xlsx
- Supplemental File 2/Benchmark_RawData/DE_CaR_S.xlsx
- Supplemental File 2/Benchmark_RawData/G_CJADEmi.xlsx
- Supplemental File 2/Benchmark_RawData/EDAmv.xlsx
- Supplemental File 2/Benchmark_RawData/PSOmv.xlsx
