# Supplementary material for: Efficiently handling constraints in mixed-integer nonlinear programming problems using gradient-based repair differential evolution
Source: PeerJ Comput Sci. 2024 May 31;10:e2095. doi: 10.7717/peerj-cs.2095 (PMC11157599; doi:10.7717/peerj-cs.2095)
Supplement: Supplemental Information 2 [file peerj-cs-10-2095-s002.zip › Supplemental File 2/SOP_RawData/Readme.txt]

The raw data obtained from solving the Subway Optimization Problem (SOP) through thirty runs with each algorithm is 
presented. In each row, you will find information regarding the best solution found, listed as follows: 
(i) Solution vector, (ii) objective function value, (iii) degree of constraint violation, and (iv) execution time.

G_DEmi_SOP.xls: G-DEmi algoritm results
G_CJADEmi_SOP.xls: G-CJADEmi algoritm results
G_DEmi_S_SOP.xls: G-DEmi+S algoritm results
MI_EDDE_SOP.xls: MI-EDDE algoritm results
SADE_CaR_SOP.xls: SADE-CaR algoritm results
FROFI_CaR_SOP.xls: FROFI-CaR algoritm results
CJADE_CaR_SOP.xls: CJADE-CaR algoritm results
DE_CaR_S_SOP.xls: DE-CaR+S algoritm results
