# Supplementary material for: Efficiently handling constraints in mixed-integer nonlinear programming problems using gradient-based repair differential evolution
Source: PeerJ Comput Sci. 2024 May 31;10:e2095. doi: 10.7717/peerj-cs.2095 (PMC11157599; doi:10.7717/peerj-cs.2095)
Supplement: Supplemental Information 2 [file peerj-cs-10-2095-s002.zip › Supplemental File 2/Benchmark_RawData/Readme.txt]

The raw data obtained from solving the 28 benchmark problems through thirty runs (200 000 evaluations per run)
with each algorithm is presented. In each row, you will find information regarding the best solution found, 
listed as follows: (i) Solution vector [x1,x2,...,xn], (ii) objective function value, (iii) degree of constraint 
violation, and (iv) execution time in seconds.

MI_EDDE.xls: MI-EDDE algoritm results
BOToP.xls: BOToP algoritm results
SADE_CaR.xls: SADE-CaR algoritm results
FROFI_CaR.xls: FROFI-CaR algoritm results
G_DEmi.xls: G-DEmi algoritm results
CJADE_CaR.xls: CJADE-CaR algoritm results
G_CJADEmi.xls: G-CJADEmi algoritm results
DE_CaR_S.xls: DE-CaR+S algoritm results
G_DEmi_S.xls: G-DEmi+S algoritm results
PSOmv.xls: PSOmv algoritm results
EDAmv.xls: EDAmv algoritm results
