# Supplementary material for: Efficiently handling constraints in mixed-integer nonlinear programming problems using gradient-based repair differential evolution
Source: PeerJ Comput Sci. 2024 May 31;10:e2095. doi: 10.7717/peerj-cs.2095 (PMC11157599; doi:10.7717/peerj-cs.2095)
Supplement: Supplemental Information 3 [file peerj-cs-10-2095-s003.zip]

Archive with 15 entries (12 files):
- Supplemental File 3/
- Supplemental File 3/G_DEmi/
- Supplemental File 3/G_DEmi/FO_SVR.m
- Supplemental File 3/G_DEmi/G_DEmi.m
- Supplemental File 3/G_DEmi/Readme.txt
- Supplemental File 3/G_DEmi/RepConstrFun.m
- Supplemental File 3/G_DEmi/Variables.m
- Supplemental File 3/G_DEmi_SOP/
- Supplemental File 3/G_DEmi_SOP/Dynamic_model_NYS.m
- Supplemental File 3/G_DEmi_SOP/Event_ODE_Systems.m
- Supplemental File 3/G_DEmi_SOP/G_DEmi_NYS.m
- Supplemental File 3/G_DEmi_SOP/OFV_DCV_NYS.m
- Supplemental File 3/G_DEmi_SOP/Readme.txt
- Supplemental File 3/G_DEmi_SOP/RepConstrFun.m
- Supplemental File 3/G_DEmi_SOP/RK45_ODE_Systems.m
