# Supplementary material for: Efficiently handling constraints in mixed-integer nonlinear programming problems using gradient-based repair differential evolution
Source: PeerJ Comput Sci. 2024 May 31;10:e2095. doi: 10.7717/peerj-cs.2095 (PMC11157599; doi:10.7717/peerj-cs.2095)
Supplement: Supplemental Information 3 [file peerj-cs-10-2095-s003.zip › Supplemental File 3/G_DEmi/FO_SVR.m]

% Objetive function and constraint evaluations
%--------------------------------------------------------------------------
%  Differential evolution version: G-DEmi
%  Paper:  Efficiently  Handling  Constraints  in  Mixed-Integer Nonlinear 
%  Programming Problems Using Gradient-Based Repair Differential Evolution
%--------------------------------------------------------------------------
%  Authors: Molina-P�rez, D., Portilla�Flores, E., Mezura�Montes, E., 
%   Vega�Alvarado, E., M., Calva Ya�ez.
%  Edited: 21/08/2023
%  Email: dmolinap1800@alumno.ipn.mx

function [VFO,SVR,inq,eq]= FO_SVR(x,TestFunction,e)

switch TestFunction
    case 1 %PROBLEM 1
        %x=[-1 0];
        %FO
        VFO=(x(:,1)-1).^2+(x(:,2)-3).^2;
        %SVR
        inq=(x(:,1)+1).^2+(x(:,2)+1).^2-1;  
        eq=0;
        SVR=sum(max(inq,0),2)+sum(max(abs(eq),e)-e,2); 
    case 2 %PROBLEM 2
         %x=[0 1 1];
         %FO
         VFO=x(:,1).^2+(x(:,2)-1).^2+(x(:,3)-2).^2;
         %SVR
         inq=x(:,1).^2+x(:,2).^2+0.5*x(:,3).^2-1.5;  
         eq=0;
         SVR=sum(max(inq,0),2)+sum(max(abs(eq),e)-e,2);
    case 3 %PROBLEM 3
         %x=[1 3];
         %FO
         VFO=-x(:,1)-x(:,2);
         %SVR
         inq1=-x(:,1)+x(:,2)-2.005; 
         inq2=x(:,1)-x(:,2)+0.5;  
         inq3=0.505*x(:,1)+x(:,2)-3.505; 
         inq=[inq1 inq2 inq3];
         eq=0;
         SVR=sum(max(inq,0),2)+sum(max(abs(eq),e)-e,2);
    case 4 %PROBLEM 4
         %x=[3 3];
         %FO
         VFO=-x(:,1)-x(:,2);
         %SVR
         inq1=x(:,2)-3.4; 
         inq2=x(:,1)-x(:,2);  
         inq=[inq1 inq2]; 
         eq=0;
         SVR=sum(max(inq,0),2)+sum(max(abs(eq),e)-e,2);
    case 5 %PROBLEM 5
         %x=[1 1];
         %FO
         VFO=(x(:,1)-0.5).^2+(x(:,2)-1).^2;
         %SVR
         eq=-x(:,1).^2+x(:,2); 
         inq=0;
         SVR=sum(max(inq,0),2)+sum(max(abs(eq),e)-e,2);
    case 6 %PROBLEM 6
         %x=[14.22498780 1];
         %FO
         VFO=(x(:,1)-10).^3+(x(:,2)-20).^3;
         %SVR
         inq1=-(x(:,1)-5).^2-(x(:,2)-4.86).^2+100; 
         inq2=(x(:,1)-8).^2+(x(:,2)-5.48).^2-60; 
         inq=[inq1 inq2];
         eq=0;
         SVR=sum(max(inq,0),2)+sum(max(abs(eq),e)-e,2);
    case 7 %PROBLEM 7
         %x=[-1.25994205,-2.48314049,0.496648098,1,-1];
         %FO
         VFO=exp(x(:,1).*x(:,2).*x(:,3).*x(:,4).*x(:,5));
         %SVR
         eq1=x(:,1).^2+x(:,2).^2+x(:,3).^2+x(:,4).^2+x(:,5).^2-10; 
         eq2=x(:,2).*x(:,4)-5*x(:,3).*x(:,5);
         eq3=x(:,1).^3+x(:,4).^3+1;
         eq=[eq1 eq2 eq3];
         inq=0;
         SVR=sum(max(inq,0),2)+sum(max(abs(eq),e)-e,2);
    case 8 %PROBLEM 8
          %x=[555.554338333334	5000	180	220	400	26	15	14]; %(26 15 14) son los indices de las variables discretas (1500 300 280)
          %x=10^3*[1.9940    7.7611    0.1450    0.0660    0.3108    0.1500    0.0110    0.0110];
          %FO
          x6list=(1000:20:10000)';
          VFO=x(:,1)+x(:,2)+x6list(x(:,6));
          %SVR
          x6list=(1000:20:10000)';
          x7list=(20:20:1000)';
          x8list=(20:20:1000)';
          inq1=-1+0.0025*(x(:,3)+x(:,4)); 
          inq2=-1+0.0025*(-x(:,3)+x7list(x(:,7))+x8list(x(:,8)));
          inq3=-1+0.01*(x(:,5)-x7list(x(:,7))); 
          inq4=-x(:,1).*x(:,4)+833.33252*x(:,3)+100*x(:,1)-83333.333; 
          inq5=-x6list(x(:,6)).*x8list(x(:,8))+1250*x7list(x(:,7))+x(:,3).*x6list(x(:,6))-1250*x(:,3);
          inq6=-x(:,2).*x(:,5)+1250000+x(:,2).*x7list(x(:,7))-2500*x7list(x(:,7));
          inq=[inq1 inq2 inq3 inq4 inq5 inq6];
          eq=0;
          SVR=sum(max(inq,0),2)+sum(max(abs(eq),e)-e,2);       
    case 9 %PROBLEM 9
          %x=[833.33171 5000 200 200 400 6 6 6]; %(6 6 6) son los indices de las variables discretas (1250 300 300)
          %FO
          x6list=(1000:50:10000)';
          VFO=x(:,1)+x(:,2)+x6list(x(:,6));
          %SVR
          x6list=(1000:50:10000)';
          x7list=(50:50:1000)';
          x8list=(50:50:1000)';
          inq1=-1+0.0025*(x(:,3)+x(:,4)); 
          inq2=-1+0.0025*(-x(:,3)+x7list(x(:,7))+x8list(x(:,8)));
          inq3=-1+0.01*(x(:,5)-x7list(x(:,7))); 
          inq4=-x(:,1).*x(:,4)+833.33252*x(:,3)+100*x(:,1)-83333.333; 
          inq5=-x6list(x(:,6)).*x8list(x(:,8))+1250*x7list(x(:,7))+x(:,3).*x6list(x(:,6))-1250*x(:,3);
          inq6=-x(:,2).*x(:,5)+1250000+x(:,2).*x7list(x(:,7))-2500*x7list(x(:,7));
          inq=[inq1 inq2 inq3 inq4 inq5 inq6];
          eq=0;
          SVR=sum(max(inq,0),2)+sum(max(abs(eq),e)-e,2);          
    case 10 %PROBLEM 10
          %x=[833.33171 5000 200 200 400 4 3 3]; %(4 3 3) son los indices de las variables discretas (1300 300 300)
          %FO
          x6list=(1000:100:10000)';
          VFO=x(:,1)+x(:,2)+x6list(x(:,6));
          %SVR
          x6list=(1000:100:10000)';
          x7list=(100:100:1000)';
          x8list=(100:100:1000)';
          inq1=-1+0.0025*(x(:,3)+x(:,4)); 
          inq2=-1+0.0025*(-x(:,3)+x7list(x(:,7))+x8list(x(:,8)));
          inq3=-1+0.01*(x(:,5)-x7list(x(:,7))); 
          inq4=-x(:,1).*x(:,4)+833.33252*x(:,3)+100*x(:,1)-83333.333; 
          inq5=-x6list(x(:,6)).*x8list(x(:,8))+1250*x7list(x(:,7))+x(:,3).*x6list(x(:,6))-1250*x(:,3);
          inq6=-x(:,2).*x(:,5)+1250000+x(:,2).*x7list(x(:,7))-2500*x7list(x(:,7));
          inq=[inq1 inq2 inq3 inq4 inq5 inq6];
          eq=0;
          SVR=sum(max(inq,0),2)+sum(max(abs(eq),e)-e,2);
    case 11 %PROBLEM 11
         %x=[2.94769E-08	2.03201E-07	4	2.97278E-07	4	9.99999651	6.54822E-08	7.70134E-08	2.09447E-06	9.34489E-07	0.28879768	0	0.439513857	0.319355765	0.44886032];
         ej=[-15 -27 -36 -18 -12];
         c=[30 -20 -10 32 -10; -20 39 -6 -31 32; -10 -6 10 -6 -10; 32 -31 -6 39 -20;-10 32 -10 -20 30];
         d=[4 8 10 6 2];
         a=[-16 2 0 1 0; 0 -2 0 0.4 2; -3.5 0 2 0 0; 0 -2 0 -4 -1; 0 -9 -2 1 -2.8; 2 0 -4 0 0;-1 -1 -1 -1 -1; -1 -2 -3 -2 -1; 1 2 3 4 5; 1 1 1 1 1];
         b=[-40 -2 -0.25 -4 -4 -1 -40 -60 5 1];
         
         %FO
         S1=0;S2=0;S3=0;
         for j=1:5
         for i=1:5
         S1=S1+c(i,j)*x(:,10+i).*x(:,10+j);  
         end  
         S2=S2+2*d(j)*(x(:,10+j)).^3;   
         end
         for i=1:10
         S3=S3+b(i)*x(:,i);  
         end
         VFO=S1+S2-S3;
        
         %SVR
         inq=zeros(size(x,1),5);
         for j=1:5
         S1=0;S3=0;
         for i=1:5
         S1=S1+2*c(i,j)*x(:,10+i);  
         end
         for i=1:10
         S3=S3+a(i,j)*x(:,i);  
         end
         S2=3*d(j)*(x(:,10+j)).^2;
         inq(:,j)=-S1-S2-ej(j)+S3; 
         end
         eq=0;
         SVR=sum(max(inq,0),2)+sum(max(abs(eq),e)-e,2);   
    case 12 %PROBLEM 12
         %x=[0, 0, 2, 0, 4, 9.99999999, 0, 0, 2.96750117, 0, 0.39963905, 0, 0.82151768, 0.64848398, 1];
         ej=[-15 -27 -36 -18 -12];
         c=[30 -20 -10 32 -10; -20 39 -6 -31 32; -10 -6 10 -6 -10; 32 -31 -6 39 -20;-10 32 -10 -20 30];
         d=[4 8 10 6 2];
         a=[-16 2 0 1 0; 0 -2 0 0.4 2; -3.5 0 2 0 0; 0 -2 0 -4 -1; 0 -9 -2 1 -2.8; 2 0 -4 0 0;-1 -1 -1 -1 -1; -1 -2 -3 -2 -1; 1 2 3 4 5; 1 1 1 1 1];
         b=[-40 -2 -0.25 -4 -4 -1 -40 -60 5 1];
         
         %FO
         S1=0;S2=0;S3=0;
         for j=1:5
         for i=1:5
         S1=S1+c(i,j)*x(:,10+i).*x(:,10+j);  
         end  
         S2=S2+2*d(j)*(x(:,10+j)).^3;   
         end
         for i=1:10
         S3=S3+b(i)*x(:,i);  
         end
         VFO=S1+S2-S3;
        
         %SVR
         inq=zeros(size(x,1),5);
         for j=1:5
         S1=0;S3=0;
         for i=1:5
         S1=S1+2*c(i,j)*x(:,10+i);  
         end
         for i=1:10
         S3=S3+a(i,j)*x(:,i);  
         end
         S2=3*d(j)*(x(:,10+j)).^2;
         inq(:,j)=-S1-S2-ej(j)+S3; 
         end
         eq=0;
         SVR=sum(max(inq,0),2)+sum(max(abs(eq),e)-e,2);
     
     case 13 %PROBLEM 13       
         %x=[81.57454322, 416.85149297,-9.77394390, 0.05912763, 12, 3]; %x5(11)=220 x6(2)=380
         %x=[0.815924311935939   4.168517456848686  -0.097894444332847   0.000591311788276   0.120000000000000   0.030000000000000]*100
          x5list=(0:20:400)';
          x6list=(340:20:420)';
          
          ind=x5list(x(:,5))<300;
          f1(ind,1)=30*x5list(x(ind,5));
          ind=x5list(x(:,5))>=300;
          f1(ind,1)=31*x5list(x(ind,5));

          ind=x(:,1)<100;
          f2(ind,1)=28*x(ind,1);
          ind=x(:,1)>=100 & x(:,1)<200;
          f2(ind,1)=29*x(ind,1);
          ind=x(:,1)>=200;
          f2(ind,1)=30*x(ind,1);

          VFO=f1+f2;
          eq1=-x5list(x(:,5))+300-x6list(x(:,6)).*x(:,2)/131.078.*cos(1.48477-x(:,4))+0.90798*x6list(x(:,6)).^2/131.078*cos(1.47588);
          eq2=-x(:,1)-x6list(x(:,6)).*x(:,2)/131.078.*cos(1.48477+x(:,4))+0.90798*x(:,2).^2/131.078*cos(1.47588);
          eq3=-x(:,3)-x6list(x(:,6)).*x(:,2)/131.078.*sin(1.48477+x(:,4))+0.90798*x(:,2).^2/131.078*sin(1.47588);
          eq4=200-x6list(x(:,6)).*x(:,2)/131.078.*sin(1.48477-x(:,4))+0.90798*x6list(x(:,6)).^2/131.078*sin(1.47588);
          eq=[eq1 eq2 eq3 eq4];

          inq=0;
          SVR=sum(max(inq,0),2)+sum(max(abs(eq),e)-e,2);

     case 14 %PROBLEM 14
         %x=[51.69905661 394.30118556 20.47601024 0.03816719 6 1];%x5(6)=250 x6(2)=350
          x5list=(0:50:400)';
          x6list=(350:50:400)';
          
          ind=x5list(x(:,5))<300;
          f1(ind,1)=30*x5list(x(ind,5));
          ind=x5list(x(:,5))>=300;
          f1(ind,1)=31*x5list(x(ind,5));

          ind=x(:,1)<100;
          f2(ind,1)=28*x(ind,1);
          ind=x(:,1)>=100 & x(:,1)<200;
          f2(ind,1)=29*x(ind,1);
          ind=x(:,1)>=200;
          f2(ind,1)=30*x(ind,1);

          VFO=f1+f2;
          eq1=-x5list(x(:,5))+300-x6list(x(:,6)).*x(:,2)/131.078.*cos(1.48477-x(:,4))+0.90798*x6list(x(:,6)).^2/131.078*cos(1.47588);
          eq2=-x(:,1)-x6list(x(:,6)).*x(:,2)/131.078.*cos(1.48477+x(:,4))+0.90798*x(:,2).^2/131.078*cos(1.47588);
          eq3=-x(:,3)-x6list(x(:,6)).*x(:,2)/131.078.*sin(1.48477+x(:,4))+0.90798*x(:,2).^2/131.078*sin(1.47588);
          eq4=200-x6list(x(:,6)).*x(:,2)/131.078.*sin(1.48477-x(:,4))+0.90798*x6list(x(:,6)).^2/131.078*sin(1.47588);
          eq=[eq1 eq2 eq3 eq4];

          inq=0;
          SVR=sum(max(inq,0),2)+sum(max(abs(eq),e)-e,2);
          
     case 15 %PROBLEM 15
          %x=[2.45799944 5.10440319 0.89287364 1.45166575 1.68117614 9.99999999 8.66800226 2 8 9];          
          VFO=x(:,1).^2+x(:,8).^2+x(:,1).*x(:,8)-14*x(:,1)-16*x(:,8)+(x(:,9)-10).^2+4*(x(:,2)-5).^2+(x(:,3)-3).^2+...
              2*(x(:,4)-1).^2+5*x(:,5).^2+7*(x(:,6)-11).^2+2*(x(:,10)-10).^2+(x(:,7)-7).^2+45;
          inq1=-105+4*x(:,1)+5*x(:,8)-3*x(:,5)+9*x(:,6); 
          inq2=10*x(:,1)-8*x(:,8)-17*x(:,5)+2*x(:,6);
          inq3=-8*x(:,1)+2*x(:,8)+5*x(:,10)-2*x(:,7)-12; 
          inq4=3*(x(:,1)-2).^2+4*(x(:,8)-3).^2+2*x(:,9).^2-7*x(:,2)-120; 
          inq5=5*x(:,1).^2+8*x(:,8)+(x(:,9)-6).^2-2*x(:,2)-40;
          inq6=x(:,1).^2+2*(x(:,8)-2).^2-2*x(:,1).*x(:,8)+14*x(:,3)-6*x(:,4);
          inq7=0.5*(x(:,1)-8).^2+2*(x(:,8)-4).^2+3*x(:,3).^2-x(:,4).^2-30;
          inq8=-3*x(:,1)+6*x(:,8)+12*(x(:,10)-8).^2-7*x(:,7);
          inq=[inq1 inq2 inq3 inq4 inq5 inq6 inq7 inq8];
          eq=0;
         SVR=sum(max(inq,0),2)+sum(max(abs(eq),e)-e,2); 
     case 16 %PROBLEM 16
          %x=[2.45787583 5.10288399 1.70160838 1.68110343 8.66849668 2 8 1 10 9];
          VFO=x(:,1).^2+x(:,6).^2+x(:,1).*x(:,6)-14*x(:,1)-16*x(:,6)+(x(:,7)-10).^2+4*(x(:,2)-5).^2+(x(:,8)-3).^2+...
              2*(x(:,3)-1).^2+5*x(:,4).^2+7*(x(:,9)-11).^2+2*(x(:,10)-10).^2+(x(:,5)-7).^2+45;
          inq1=-105+4*x(:,1)+5*x(:,6)-3*x(:,4)+9*x(:,9); 
          inq2=10*x(:,1)-8*x(:,6)-17*x(:,4)+2*x(:,9);
          inq3=-8*x(:,1)+2*x(:,6)+5*x(:,10)-2*x(:,5)-12; 
          inq4=3*(x(:,1)-2).^2+4*(x(:,6)-3).^2+2*x(:,7).^2-7*x(:,2)-120; 
          inq5=5*x(:,1).^2+8*x(:,6)+(x(:,7)-6).^2-2*x(:,2)-40;
          inq6=x(:,1).^2+2*(x(:,6)-2).^2-2*x(:,1).*x(:,6)+14*x(:,8)-6*x(:,3);
          inq7=0.5*(x(:,1)-8).^2+2*(x(:,6)-4).^2+3*x(:,8).^2-x(:,3).^2-30;
          inq8=-3*x(:,1)+6*x(:,6)+12*(x(:,10)-8).^2-7*x(:,5);
          inq=[inq1 inq2 inq3 inq4 inq5 inq6 inq7 inq8];
          eq=0;
         SVR=sum(max(inq,0),2)+sum(max(abs(eq),e)-e,2); 
    case 17 %(P1 benchmark2)
        %x=[1.300975891	0	1	0	1	0];
        %FO
        VFO=10*x(:,1) - 7*x(:,3) - 18*log(x(:,2) + 1) - 19.2*log(x(:,1) - x(:,2) + 1) + 5*x(:,4) + 6*x(:,5) + 8*x(:,6) + 10;
        %SVR
        inq(:,1) = -(0.8*log(x(:,2) + 1) + 0.96*log(x(:,1) - x(:,2) + 1) - 0.8*x(:,3));
        inq(:,2) = x(:,2) - x(:,1);
        inq(:,3) = x(:,2) - 2*x(:,4);
        inq(:,4) = x(:,1) - x(:,2) - 2*x(:,5);
        inq(:,5) = -(log(x(:,2) + 1) + 1.2*log(x(:,1) - x(:,2) + 1) - x(:,3) - 2*x(:,6)+2);
        inq(:,6) = x(:,4) + x(:,5) - 1;
        eq=0;
        SVR=sum(max(inq,0),2)+sum(max(abs(eq),e)-e,2); 
    case 18 %(P2 benchmark2)
        %x=[1.238116619	1.835660649	0.063929406	4.205652955	0.704538514	0.448227036	1.580005413	0.853721972	2.091970241	1.451493605	1	2	4	4	0	2	2	2	3	3];
         %FO
         VFO = -0.29*x(:,1) - 0.43*x(:,2) - 0.015*x(:,3) - 0.985*x(:,4) - 0.165*x(:,5) ...
             - 0.105*x(:,6) - 0.37*x(:,7) - 0.2*x(:,8) - 0.49*x(:,9) - 0.34*x(:,10) ...
             - 0.175*x(:,11) - 0.39*x(:,12) - 0.83*x(:,13) - 0.805*x(:,14) - 0.06*x(:,15) ...
             - 0.4*x(:,16) - 0.52*x(:,17) - 0.415*x(:,18) - 0.655*x(:,19) - 0.63*x(:,20);
         %SVR
         inq(:,1) = sqrt(0.0001 + sum(x(:,1:10).^2,2) + sum(x(:,11:20).^2,2)) - 10;
         eq=0;
         SVR=sum(max(inq,0),2)+sum(max(abs(eq),e)-e,2); 
         %The known best solution is -21.74914736. The inequality constraint is active at the optimum.
    case 19 %(P3 benchmark2) %Modificado de acuerdo a Evolutionary algorithms approach to the solution (Lino Costa, Pedro Oliveira 2001)
        %x=[13.4278809	0	1	0	3.514222737	0];
        %FO
        VFO = 7.5*x(:,3)+5.5*x(:,4)+7*x(:,5)+6*x(:,6)+5*(x(:,1)+x(:,2));
        %SVR
         eq(:,1) = x(:,3)+x(:,4)-1;
         eq(:,2) = 0.9*(1-exp(-0.5*x(:,5))).*x(:,1)+0.8*(1-exp(-0.4*x(:,6))).*x(:,2)-10;
         eq(:,3) = (0.9*(1-exp(-0.5*x(:,5))).*x(:,1)).*x(:,3)+(0.8*(1-exp(-0.4*x(:,6))).*x(:,2)).*x(:,4)-10;
         inq(:,1) = x(:,1) - 20*x(:,3);
         inq(:,2) = x(:,2) - 20*x(:,4);
         inq(:,3) = x(:,5) - 10*x(:,3);
         inq(:,4) = x(:,6) - 10*x(:,4);
         inq(:,5) = -0.9*(1-exp(-0.5*x(:,5))).*x(:,1);
         inq(:,6) = -0.8*(1-exp(-0.4*x(:,6))).*x(:,2);
        SVR=sum(max(inq,0),2)+sum(max(abs(eq),e)-e,2);
        %The global optimal is (13.362272, 1, 0, 3.514237, 0; 99.245209) . 
    case 20 %(P4 benchmark2)
        %x=[0.136463263	15	3];
        %FO
        VFO = - 0.00201 * x(:,1).^2 .* x(:,2).^4 .* x(:,3);
        %SVR
        inq(:,1)=-(- x(:,2).^2 .* x(:,3) + 675);
        inq(:,2)=-(- 0.1 .* x(:,1).^2 .* x(:,2).^2+0.419);
        eq=0;
        SVR=sum(max(inq,0),2)+sum(max(abs(eq),e)-e,2);
    case 21 %(P6 benchmark2)
        %x=[29.99525603	45	36.77581291	78	33];
        %FO
        VFO =5.3578547*x(:,1).^2 + 0.8356891*x(:,3).*x(:,4) + 37.293239*x(:,4) - 40792.141;
        %SVR
        inq(:,1) = -(85.334407 - 0.0022053*x(:,1).*x(:,3) + 0.0056858*x(:,3).*x(:,5) + 0.0006262*x(:,2).*x(:,4));
        inq(:,2) = -(80.51249 + 0.0021813*x(:,1).^2 + 0.0071317*x(:,3).*x(:,5) + 0.0029955*x(:,4).*x(:,5) - 90);
        inq(:,3) = -(9.300961 + 0.0019085*x(:,1).*x(:,2) + 0.0047026*x(:,1).*x(:,3) + 0.0012547*x(:,1).*x(:,4) - 20);
        inq(:,4) = 85.334407 - 0.0022053*x(:,1).*x(:,3) + 0.0056858*x(:,3).*x(:,5) + 0.0006262*x(:,2).*x(:,4) - 92;
        inq(:,5) = 80.51249 + 0.0021813*x(:,1).^2 + 0.0071317*x(:,3).*x(:,5) + 0.0029955*x(:,4).*x(:,5) - 110;
        inq(:,6) = 9.300961 + 0.0019085*x(:,1).*x(:,2) + 0.0047026*x(:,1).*x(:,3) + 0.0012547*x(:,1).*x(:,4) - 25;
        eq=0;
        SVR=sum(max(inq,0),2)+sum(max(abs(eq),e)-e,2);
    case 22 %(P8 benchmark2)
        %x=[3	3	3	1	1	1	1	1	1	1	1	1	1];
        %FO
        VFO = -sum(x(:,1:3),2) + 5*sum((x(:,4:7) - x(:,4:7).^2),2) - sum(x(:,8:13),2);
        %SVR
        inq(:,1) = x(:,1) + x(:,2) + 2*x(:,4) + 2*x(:,5) - 10;
        inq(:,2) = x(:,1) + x(:,3) + 2*x(:,4) + 2*x(:,6) - 10;
        inq(:,3) = x(:,2) + x(:,3) + 2*x(:,5) + 2*x(:,6) - 10;
        inq(:,4) = x(:,1) - 8*x(:,4);
        inq(:,5) = x(:,2) - 8*x(:,5);
        inq(:,6) = x(:,3) - 8*x(:,6);
        inq(:,7) = x(:,1) - 2*x(:,7) - x(:,8);
        inq(:,8) = x(:,2) - 2*x(:,9) - x(:,10);
        inq(:,9) = x(:,3) - 2*x(:,11) - x(:,12);
        eq=0;
        SVR=sum(max(inq,0),2)+sum(max(abs(eq),e)-e,2);
    case 23 %(P9 benchmark2)
        %x=[0.2	1.280624847	1.954482029	1	0	0	1];
        %FO
        VFO = (x(:,1)-1).^2 + (x(:,2)-2).^2 + (x(:,3)-3).^2 + (x(:,4)-1).^2 + (x(:,5)-1).^2 + (x(:,6)-1).^2 - log(x(:,7)+1);
        %SVR
        inq(:,1) = x(:,2) + x(:,5) - 1.8;
        inq(:,2) = x(:,2).^2 + x(:,5).^2 - 1.64;
        inq(:,3) = x(:,1) + x(:,2) + x(:,3) + x(:,4) + x(:,5) + x(:,6) - 5;
        inq(:,4) = x(:,3) + x(:,6) - 2.5;
        inq(:,5) = x(:,3).^2 + x(:,6).^2 - 4.25;
        inq(:,6) = x(:,1).^2 + x(:,2).^2 + x(:,3).^2 + x(:,6).^2 - 5.5;
        inq(:,7) = x(:,1) + x(:,7) - 1.2;
        inq(:,8) = x(:,3).^2 + x(:,5).^2 - 4.64;
        inq(:,9) = x(:,1) + x(:,4) - 1.2;
        eq=0;
        SVR=sum(max(inq,0),2)+sum(max(abs(eq),e)-e,2);
    case 24 %(P10 benchmark2)
        %x=[4.3339   -0.6260    1.1323    1.4632    2.0000    2.0000   -1.0000];
        %FO
        VFO = 3*(x(:,1)-11).^2 + 10*x(:,2).^6 + 7*x(:,3).^2 + x(:,4).^4 - 4*x(:,3).*x(:,4) - 10*x(:,3) - 8*x(:,4) + (x(:,5)-10).^2 + 5*(x(:,6)-12).^2 + x(:,7).^4;
        %SVR
        inq(:,1) = 4*x(:,1).^2 + 5*x(:,2) + 2*x(:,5).^2 + 3*x(:,6).^4 + x(:,7) - 127;
        inq(:,2) = x(:,1) - x(:,2) + 7*x(:,5) + 3*x(:,6) + 10*x(:,7).^2 - 282;
        inq(:,3) = 6*x(:,3).^2 - 8*x(:,4) + 23*x(:,5) + x(:,6).^2 - 196;
        inq(:,4) = 5*x(:,3) - 11*x(:,4) + 4*x(:,5).^2 + x(:,6).^2 - 3*x(:,5).*x(:,6) + 2*x(:,7).^2;
        eq=0;
        SVR=sum(max(inq,0),2)+sum(max(abs(eq),e)-e,2);
    case 25 %Pressure vessel design problem 
            %A real–integer–discrete-coded differential evolution Dilip Dattaa (2013)
        %x=[42.0984455958549	176.636595842439	13	7];
        %FO
        x3list=(0.0625:0.0625:6.1875)';
        x4list=(0.0625:0.0625:6.1875)';
        VFO=0.6224*x(:,1).*x(:,2).*x3list(x(:,3))+1.7781*x(:,1).^2.*x4list(x(:,4))+3.1661*x(:,2).*x3list(x(:,3)).^2+19.84*x(:,1).*x3list(x(:,3)).^2;
        %SVR
        inq1=0.0193*x(:,1)-x3list(x(:,3));
        inq2=0.00954*x(:,1)-x4list(x(:,4));
        inq3=1296000-4/3*pi*x(:,1).^3-pi*x(:,1).^2.*x(:,2);
        eq=0; 
        inq=[inq1 inq2 inq3];
        SVR=sum(max(inq,0),2)+sum(max(abs(eq),e)-e,2); 
    case 26 %Gear3
        %x=[15.0001	12.0001	23.9999	51.9999	15	12	24	52];
        %FO
        VFO = (0.14427932477276 - x(:,1).*x(:,2)./(x(:,3).*x(:,4))).^2;
        %SVR
        eq(:,1) = x(:,1) - x(:,5);
        eq(:,2) = x(:,2) - x(:,6);
        eq(:,3) = x(:,3) - x(:,7);
        eq(:,4) =x(:,4) - x(:,8);
        inq=0;
        SVR=sum(max(inq,0),2)+sum(max(abs(eq),e)-e,2); 
    case 27 %NVS02 two primal bounds 
        %x=[ 1.000000000000000 9.000000000000000 9.000000000000000 130.000000000000000 200.000000000000000  91.680712999999997 93.553194800000000 20.009878300000000];
        %FO
        VFO = 5.9207859+9.99999999999999e-5*(5.3578547*x(:,3).^2 + 0.8356891*x(:,1).*x(:,5) + 37.293239*x(:,1));
        %SVR
        eq(:,1) = -(0.0056858*x(:,2).*x(:,5) + 0.0006262*x(:,1).*x(:,4) - 0.0022053*x(:,3).*x(:,5)) + x(:,6)-85.334407;
        eq(:,2) = -(0.0071317*x(:,2).*x(:,5) + 0.0029955*x(:,1).*x(:,2) + 0.0021813*x(:,3).^2) + x(:,7)-80.51249;
        eq(:,3) = -(0.0047026*x(:,3).*x(:,5) + 0.0012547*x(:,1).*x(:,3) + 0.0019085*x(:,3).*x(:,4)) + x(:,8)-9.300961;
        inq=0;
        SVR=sum(max(inq,0),2)+sum(max(abs(eq),e)-e,2); 
    case 28 %NVS22
        %x=[5.000000000000000 1.000000000000000 1.000000000000000 2.000000000000000 2121.640735502120151 10782.670340541799305 3.162277660168380 0.316227766016838];
        %FO
        VFO = (1.10471*x(:,3).^2.*x(:,4) + 0.04811*x(:,1).*x(:,2).*(14 + x(:,4))) ;
        %SVR
        eq(:,1) = -4243.28147100424./(x(:,3).*x(:,4)) + x(:,5);
        eq(:,2) = -sqrt(0.25*x(:,4).^2 + (0.5*x(:,1) + 0.5*x(:,3)).^2) + x(:,7) ;
        eq(:,3) = -(59405.9405940594 + 2121.64073550212*x(:,4)).*x(:,7)./(x(:,3).*x(:,4).*(0.0833333333333333*x(:,4).^2 + (0.5*x(:,1) + 0.5*x(:,3)).^2)) + x(:,6);
        eq(:,4) = -0.5*x(:,4)./x(:,7) + x(:,8);
        inq(:,1) = sqrt(x(:,5).^2 + 2*x(:,5).*x(:,6).*x(:,8) + x(:,6).^2)-13600;
        inq(:,2) = 504000./(x(:,1).^2.*x(:,2))-30000;
        inq(:,3) = -x(:,2) + x(:,3);
        inq(:,4) = -0.0204744897959184*sqrt(10000000000000*x(:,2).^3.*x(:,1).*x(:,1).*x(:,2).^3).*(1 - 0.0282346219657891*x(:,1)) + 6000;
        inq(:,5) = 2.1952./(x(:,1).^3)-0.25;
        SVR=sum(max(inq,0),2)+sum(max(abs(eq),e)-e,2);
end
end
