# Supplementary material for: Efficiently handling constraints in mixed-integer nonlinear programming problems using gradient-based repair differential evolution
Source: PeerJ Comput Sci. 2024 May 31;10:e2095. doi: 10.7717/peerj-cs.2095 (PMC11157599; doi:10.7717/peerj-cs.2095)
Supplement: Supplemental Information 3 [file peerj-cs-10-2095-s003.zip › Supplemental File 3/G_DEmi/G_DEmi.m]

%  Differential evolution version: G-DEmi
%  Paper:  Efficiently  Handling  Constraints  in  Mixed-Integer Nonlinear 
%  Programming Problems Using Gradient-Based Repair Differential Evolution
%--------------------------------------------------------------------------
%  Authors: Molina-Pérez, D., Portilla–Flores, E., Mezura–Montes, E., 
%   Vega–Alvarado, E., M., Calva Yañez.
%  Edited: 21/08/2023
%  Email: dmolinap1800@alumno.ipn.mx
%--------------------------------------------------------------------------
%  Description: In this work, a variant of Differential Evolution with a 
%  Gradient-based repair method for MINLP problems (G-DEmi) is proposed.
%  In order to fix promising infeasible solutions in different subproblems
%  using the gradient information of the constraint set. 
%  
%  28 MINLP problems proposed in the paper are solve in this code to 
%  evaluate the performance of G-DEmi. 
%--------------------------------------------------------------------------
%  M files:
%  G_DEmi.m Contains the main instructions of G-DEmi
%  RepConstrFun.m Contains the gradient-based repair method
%  Variables.m Contains the variables information of the test problems 
%  FO_SVR.m Evaluate the vectors in the objetive function and constraints
%--------------------------------------------------------------------------
%  Outputs:
%  Print the results [Testproblem  p''best f''best G''best Time]
%  Save the resuls in Testproblem.txt 

clear
clc

%Size of population
Np=50;

%Maximum number of function evaluations
Neval=200000;

%Crossover parameter
cr=0.7930;

%Scaling Factor
F=0.7;

%Maximum repair iterations
Kmax=50;

%Tolerance for reparations
Tmin=1*10^-64;

%Tolerance for equality constraints
e=10^-4;

for TestFunction=1:28 %Number of test problem  
    for r=1:30 %Number of runs  
        tic
        %Variables information of benchmark problem
        [Nvar,Vc,Vd,lb,ub]= Variables(TestFunction);
        
        %Seed
        rng('default');
        rng('shuffle');
        
        %Generate the initial population
        p=zeros(Np,Nvar);
        for i2=1:length(Vc) %real variables
            p(:,Vc(i2))=(lb(Vc(i2))+(ub(Vc(i2))-lb(Vc(i2)))*rand(Np,1));
        end
        for i2=1:length(Vd) %discrete variables
            p(:,Vd(i2))=(randi([lb(Vd(i2)),ub(Vd(i2))],Np,1));
        end
        
        %Evaluate in objetive function and constraints
        [OFV_p,DCV_p,g,h]=FO_SVR(p,TestFunction,e);
        
        %Counter to record the number of generation
        iter=1;

        %Counter to record the number of evaluations
        Eval=0;        
        
        %Variable to the best solution
        f2best=inf;

        while Eval<Neval 

            %Variable to record Trials
            Trials=zeros(Np,Nvar);

            for i=1:Np

                %Mutation (rand/1)
                pr=p;
                pr(i,:)=[];           
                ind=randperm(Np-1,3); 
                ruido=pr(ind(1),:)+F*(pr(ind(2),:)-pr(ind(3),:));

                %Rectify violations of the boundary constraint by reflecting
                ind_ub=ruido'>ub';
                ind_lb=ruido'<lb';
                ruido(ind_ub)=2*ub(ind_ub)-ruido(ind_ub);
                ruido(ind_lb)=2*lb(ind_lb)-ruido(ind_lb);

                %if the reflection strategy violates the constraint by the 
                %other boundary, the values are rectified by random strategy
                ind=ruido'>ub'|ruido'<lb';
                ruido(ind)=lb(ind)+rand(1,sum(ind)).*(ub(ind)-lb(ind));

                %Binomial crossover
                j_rand=randi([1 Nvar]);
                for j=1:Nvar     
                    n=rand;
                    if n<cr||j_rand==j
                        Trials(i,j)=ruido(1,j);
                    else
                        Trials(i,j)=p(i,j);
                    end
                end
            end
            
            %Round discrete variables
            Trials(:,Vd)=round(Trials(:,Vd));
            
            %Evaluations in objetive functionand constraints
            if Eval+Np<=Neval
            [OFV_t,DCV_t,g,h]=FO_SVR(Trials,TestFunction,e);
            Eval=Eval+Np;
            else
            break
            end

            %Replacement operation
            [p,OFV_p,DCV_p,Eval]=Replacement(p,Trials,OFV_p,OFV_t,DCV_p,DCV_t,Vd,Vc,TestFunction,Np,lb,ub,Eval,Neval,Tmin,Kmax,e);
            
            %Best solution 
            M=[p OFV_p DCV_p];
            [~,I]=sort(M(:,Nvar+1)); %sort in term of objetive function value
            M=M(I,:);
            [~,I]=sort(M(:,Nvar+2)); %sort in term of constraint violation degree
            M=M(I,:);
            p2best=M(1,1:Nvar);
            f2best=M(1,Nvar+1);
            G2best=M(1,Nvar+2);
            iter=iter+1;
        end 

        %Variable to record the time
        Time=toc;

        %Print the results
        formatSpec = '\n<strong> Test problem </strong>: %0.0f \n';
        fprintf(formatSpec,TestFunction)
        formatSpec = '\n<strong> Best solution f''(x)</strong>: %0.6f  <strong> G''(x)</strong>: %0.6f\n';
        fprintf(formatSpec,f2best,G2best)
        fprintf('\n<strong>Solution vector</strong>: ');
        disp(num2str(p2best, '%8g'))

        %Record the best solution in a file
        Test=num2str(TestFunction);
        Test=strcat(['PROBLEM',Test,'.txt']);
        fileID = fopen(Test,'a');
        fprintf(fileID,[repmat('%12f', 1, length([p2best f2best G2best Time])),'\n'],[p2best f2best G2best  Time]);
        fclose('all');


    end 
   
    
end

function [p,VFO_p,SVR_p,Eval]=Replacement(p,kids,VFO_p,VFO_k,SVR_p,SVR_k,Vd,Vc,TestFunction,Np,lb,ub,Eval,Neval,Tmin,Kmax,e)

%Subproblems where the solution was reparated.
repeat=inf(1,length(Vd));
for t=1:Np
    
    %If the trial vector is better than the target vector
    if (SVR_k(t)==0 && SVR_p(t)==0 && VFO_k(t)<VFO_p(t)) || SVR_k(t)<SVR_p(t)
        p(t,:)=kids(t,:);
        VFO_p(t)=VFO_k(t);
        SVR_p(t)=SVR_k(t);
        
    %If not, but has a better objective function value   
    elseif VFO_k(t)<VFO_p(t) && ~ismember(kids(t,Vd),repeat,'rows')
        
        %Record the subproblem
        repeat=[repeat;kids(t,Vd)];
        
        %Gradient-based repair method
        [kids(t,:),flag]=RepConstrFun(kids(t,:),Tmin,Kmax,Vd,Vc,TestFunction,e);
        
        %If exit flag is ok
        if flag==1 && Eval<Neval
            
            %Rectify violations of the boundary constraint by reflecting
            i_ub=kids(t,:)'>ub';
            i_lb=kids(t,:)'<lb';
            kids(t,i_ub)=2*ub(i_ub)-kids(t,i_ub);
            kids(t,i_lb)=2*lb(i_lb)-kids(t,i_lb);
            
            %if the reflection strategy violates the constraint by the
            %other boundary, the values are rectified by random strategy
            indc=kids(t,:)'>ub'|kids(t,:)'<lb';
            kids(t,indc)=lb(indc)+rand(1,sum(indc)).*(ub(indc)-lb(indc));
            
            %Evaluations in objetive functionand constraints
            [VFO_k(t),SVR_k(t),g,h]=FO_SVR(kids(t,:),TestFunction,e);
            Eval=Eval+1;
            
            %If the repared vector is better than the target vector
            if (SVR_k(t)==0 && SVR_p(t)==0 && VFO_k(t)<VFO_p(t)) || SVR_k(t)<SVR_p(t) 
                p(t,:)=kids(t,:);
                VFO_p(t)=VFO_k(t);
                SVR_p(t)=SVR_k(t);
            end
        end
    end
end
end
