# Supplementary material for: Efficiently handling constraints in mixed-integer nonlinear programming problems using gradient-based repair differential evolution
Source: PeerJ Comput Sci. 2024 May 31;10:e2095. doi: 10.7717/peerj-cs.2095 (PMC11157599; doi:10.7717/peerj-cs.2095)
Supplement: Supplemental Information 3 [file peerj-cs-10-2095-s003.zip › Supplemental File 3/G_DEmi/RepConstrFun.m]

% GRADIENT-BASED REPAIR METHOD FOR MINLP PROBLEMS: The repair  method  fix 
% promising  infeasible  solutions  in  different  subproblems  using  the 
% gradient information of the constraint set. 
%--------------------------------------------------------------------------
%  Differential evolution version: G-DEmi
%  Paper:  Efficiently  Handling  Constraints  in  Mixed-Integer Nonlinear 
%  Programming Problems Using Gradient-Based Repair Differential Evolution
%--------------------------------------------------------------------------
%  Authors: Molina-Pérez, D., Portilla–Flores, E., Mezura–Montes, E., 
%   Vega–Alvarado, E., M., Calva Yañez.
%  Edited: 21/08/2023
%  Email: dmolinap1800@alumno.ipn.mx
%--------------------------------------------------------------------------
% inputs
% trial: solution vector
% Tmin: Tolerance for reparations
% Kmax: Maximum repair iterations
% Vd: index of discrete variables
% Vc: index of continuous variables
% TestFunction: Optimization problem
% e: Tolerance for equality constraints
%--------------------------------------------------------------------------
% outputs
% trial: Repaired solution vector
% flag: Exit flag

function [trial,flag]=RepConstrFun(trial,Tmin,Kmax,Vd,Vc,TestFunction,e)
x=trial(Vc);

%Degree of constraint violation
[~,~,g,h]=FO_SVR(trial,TestFunction,e);

%Vector with degree of constraint violation
deltaV=[max(0,g)';(sign(h).*max(0,abs(h)-e))'];

%Previous solution vector
xold=inf(1,length(x));

%Counter to record the number of generation
iter=1;

%differential
dx=1*10^-8;

%Exit flag 
flag=1;

while max(abs(x-xold))>Tmin && max(abs(deltaV))~=0 && iter<=Kmax
 
%Gradient matrix
gradV=[];

%Diagonal unitary matrix
eta=eye(length(x),length(x));

%Forward differences for derivatives
for i=1:length(x)
trialf(Vc)=x+eta(:,i)'*dx;
trialf(Vd)=trial(Vd);
[~,~,gf,hf]=FO_SVR(trialf,TestFunction,e);
[~,~,gi,hi]=FO_SVR(trial,TestFunction,e);
gradV(:,i)=([gf';hf']-[gi';hi'])/dx;
end

%Singularity detection
if ~isreal(deltaV) || any(isnan(deltaV)) || any(isinf(deltaV))
   flag=0;
   break
end

%Remove all zero elements
gradV=gradV(~deltaV==0,:);
deltaV=deltaV(~deltaV==0);

%New solution vector
xold=x;
x=xold-[pinv(gradV)*deltaV]';
trial(Vc)=x;

%Degree of constraint violation
[~,~,g,h]=FO_SVR(trial,TestFunction,e);

%Vector with degree of constraint violation
deltaV=[max(0,g)';(sign(h).*max(0,abs(h)-e))'];

iter=iter+1;
end
end
