# Supplementary material for: Efficiently handling constraints in mixed-integer nonlinear programming problems using gradient-based repair differential evolution
Source: PeerJ Comput Sci. 2024 May 31;10:e2095. doi: 10.7717/peerj-cs.2095 (PMC11157599; doi:10.7717/peerj-cs.2095)
Supplement: Supplemental Information 3 [file peerj-cs-10-2095-s003.zip › Supplemental File 3/G_DEmi/Variables.m]

% Variables information of benchmark problem
%--------------------------------------------------------------------------
%  Differential evolution version: G-DEmi
%  Paper:  Efficiently  Handling  Constraints  in  Mixed-Integer Nonlinear 
%  Programming Problems Using Gradient-Based Repair Differential Evolution
%--------------------------------------------------------------------------
%  Authors: Molina-Pérez, D., Portilla–Flores, E., Mezura–Montes, E., 
%   Vega–Alvarado, E., M., Calva Yañez.
%  Edited: 21/08/2023
%  Email: dmolinap1800@alumno.ipn.mx

function [Nvar,Vc,Vd,lb,ub]= Variables(TestFunction)

switch TestFunction
    case 1 %PROBLEMA 1
    Nvar=2;
    Vc=1; Vd=2;  
    lb=[-3 -3]; ub=[1 1];
    case 2 %PROBLEMA 2
    Nvar=3;
    Vc=1; Vd=[2 3];     
    lb=[-1 -1 -1]; ub=[100 100 100];
    case 3 %PROBLEMA 3
    Nvar=2;
    Vc=1; Vd=2;    
    lb=[-1 -1]; ub=[100 100];
    case 4 %PROBLEMA 4
    Nvar=2;
    Vc=1; Vd=2;
    lb=[-1 -1]; ub=[100 100];    
    case 5 %PROBLEMA 5
    Nvar=2;
    Vc=1; Vd=2;
    lb=[-1 -1]; ub=[3.1 4];
    case 6 %PROBLEMA 6
    Nvar=2;
    Vc=1; Vd=2;
    lb=[-1 -1]; ub=[100 100]; 
    case 7 %PROBLEMA 7
    Nvar=5;        
    Vc=[1 2 3]; Vd=[4 5];            
    lb=[-2.3 -3.2 -3.2 -2 -3]; ub=[2.3 3.2 3.2 2 3];
    case 8 %PROBLEMA 8
    Nvar=8;
    Vc=[1 2 3 4 5]; Vd=[6 7 8];     
    lb=[100 1000 10 10 10 1 1 1];% (1000:20:10000) son 451 elementos (20:20:1000) son 50 elementos
    ub=[10000 10000 1000 1000 1000 451 50 50];
    case 9 %PROBLEMA 9
    Nvar=8;
    Vc=[1 2 3 4 5]; Vd=[6 7 8]; 
    lb=[100 1000 10 10 10 1 1 1];% (1000:50:10000) son 181 elementos (50:50:1000) son 20 elementos
    ub=[10000 10000 1000 1000 1000 181 20 20]; 
    case 10 %PROBLEMA 10
    Nvar=8;
    Vc=[1 2 3 4 5]; Vd=[6 7 8];    
    lb=[100 1000 10 10 10 1 1 1];% (1000:100:10000) son 91 elementos (100:100:1000) son 10 elementos
    ub=[10000 10000 1000 1000 1000 91 10 10];
    case 11 %PROBLEMA 11
    Nvar=15;
    Vc=[1 2 4 6 7 8 9 10 11 13 14 15]; Vd=[3 5 12]; 
    lb=zeros(1,15);
    ub=ones(1,15)*10;
    case 12 %PROBLEMA 12
    Nvar=15;
    Vc=[1 2 4 6 7 8 9 11 13 14]; Vd=[3 5 10 12 15];
    lb=zeros(1,15);
    ub=ones(1,15)*10;
    case 13 %PROBLEMA 13 
    Nvar=6;
    Vc=[1 2 3 4]; Vd=[5 6];  
    lb=[0 340 -1000 0 1 1]; ub=[1000 420 1000 0.5236 21 5];
    case 14 %PROBLEMA 14 
    Nvar=6;
    Vc=[1 2 3 4]; Vd=[5 6];  
    lb=[0 340 -1000 0 1 1]; ub=[1000 420 1000 0.5236 9 2];
    case 15 %PROBLEMA 15 
    Nvar=10;
    Vc=[1 2 3 4 5 6 7]; Vd=[8 9 10];  
    lb=ones(1,10)*(-10); ub=ones(1,10)*10;
    case 16 %PROBLEMA 16 
    Nvar=10;
    Vc=[1 2 3 4 5]; Vd=[6 7 8 9 10];  
    lb=ones(1,10)*(-10); ub=ones(1,10)*10;
    case 17 %PROBLEMA 1 benchmark2 (se indefine el logaritmo: se cambio la segunda ub basados en el problema original y enque 0-2+1 indefinen el log)
    Nvar=6;
    Vc=[1 2 3]; Vd=[4 5 6];  
    lb=[0 0 0 0 0 0]; ub=[2 1 1 1 1 1];
    case 18 %PROBLEMA 2 benchmark2
    Nvar=20;
    Vc=(1:10); Vd=(11:20);  
    lb=zeros(1,20); ub=ones(1,20)*5;
    case 19 %PROBLEMA 3 benchmark2
        Nvar=6;
        Vc=[1 2 5 6]; Vd=[3 4];
        lb=zeros(1,6); ub=[1*100 1*50 1 1 1*100 1*100];
    case 20 %PROBLEMA 4 benchmark2
        Nvar=3;
        Vc=[1]; Vd=[2 3];
        lb=[0.1 1 1]; ub=[0.2 200 200];
%     case 21 %PROBLEMA 5 benchmark2
%         Nvar=2;
%         Vc=1; Vd=2;
%         lb=[0 0]; ub=[10 10];
    case 21 %PROBLEMA 6 benchmark2
        Nvar=5;
        Vc=[1 2 3]; Vd=[4 5];
        lb=[27 27 27 78 33]; ub=[45 45 45 102 45];
%     case 23 %PROBLEMA 7 benchmark2
%         Nvar=2;
%         Vc=[1]; Vd=[2];
%         lb=[0 13]; ub=[100 100];
    case 22 %PROBLEMA 8 benchmark2
        Nvar=13;
        Vc=(1:3); Vd=(4:13);
        lb=zeros(1,13); ub=[100 100 100 ones(1,10)];
    case 23 %PROBLEMA 9 benchmark2
        Nvar=7;
        Vc=[1 2 3]; Vd=[4 5 6 7];
        lb=zeros(1,7); ub=[1*10^6 1*10^6 1*10^6 1 1 1 1];
    case 24 %PROBLEMA 10 benchmark2
        Nvar=7;
        Vc=[1 2 3 4]; Vd=[5 6 7];
        lb=ones(1,7)*-10; ub=ones(1,7)*10;
    case 25 %Pressure vessel design problem
        %A realâ€“integerâ€“discrete-coded differential evolution Dilip Dattaa (2013)
        Nvar=4;
        Vc=[1 2]; Vd=[3 4];
        lb=[10 10 1 1]; ub=[221.2 221.2 99 99];
    case 26
        Nvar=8;
        Vc=[1 2 3 4]; Vd=[5 6 7 8];
        lb=ones(1,8)*12; ub=ones(1,8)*60;
    case 27
        Nvar=8;
        Vc=[6 7 8]; Vd=[1 2 3 4 5];
        lb=[ones(1,5) 0 90 20]; ub=[ones(1,5)*200 92 110 25];
    case 28
        Nvar=8;
        Vc=[5 6 7 8]; Vd=[1 2 3 4];
        lb=[ones(1,4) 0 0 0 0]; ub=[ones(1,2)*200 ones(1,2)*20 100000 100000 100000 100000];
end
end
