# Supplementary material for: Efficiently handling constraints in mixed-integer nonlinear programming problems using gradient-based repair differential evolution
Source: PeerJ Comput Sci. 2024 May 31;10:e2095. doi: 10.7717/peerj-cs.2095 (PMC11157599; doi:10.7717/peerj-cs.2095)
Supplement: Supplemental Information 3 [file peerj-cs-10-2095-s003.zip › Supplemental File 3/G_DEmi_SOP/Dynamic_model_NYS.m]

% Dynamic model
%--------------------------------------------------------------------------
% inputs
% VAR: vector of solution
%--------------------------------------------------------------------------
% outputs
% RESULT: State variables
% Events: Time points when events are reached
%  Event 1: Stop event
%  Event 2: Unused for this model
%  Event 3: Path constraint activation point
%  Event 4: Finish line event
%--------------------------------------------------------------------------
% PROBLEM: Dynamic subway operation problem (by SINGLE shooting)
%
%  Bock, H. and Longman, R. (1982). Computation of optimal controls on
%  disjoint control sets for minimum energy subway operation. In Proceedings
%  of the American Astronomical Society. Symposium on Engineering
%  Science and Mechanics, Taiwan.
%
% BELOTTI, Pietro, et al. Mixed-integer nonlinear optimization. Acta
% Numerica, 2013, vol. 22, p. 1-131.
%
% BOCK, Hans Georg, et al. Minimum Energy Time Tables for Subway Operation
% -And Hamiltonian Feedback to Return to Schedule.  2017. p. 1-14.

function [RESULT,Events]= Dynamic_model_NYS(VAR)

%parameters
W=78000; %lbs 
Weff=85200; %lbs 
gamma=3600/5280; %s/h ft/mile
a=100; %ft2 
nwag=10; 
b=0.045; 
C=0.367;
c = 0.24+0.034*(nwag-1)/(100*nwag);
g=32.2; %ft/sec2 
e=1.0; 

v1=0.979474*5280/3600; %mph to ft/s
v2=6.73211*5280/3600; %mph to ft/s
v3=14.2658*5280/3600; %mph to ft/s
a1=6017.611205; %lbs
a2=12348.34865; %lbs
a3=11124.63729; %lbs
umax=4.4; %ft/sec2
p1=106.1951102;
p2=180.9758408;
p3=354.136479;

b0=zeros(1,2);
b1=b0;b2=b0;
b3=b0;b4=b0;
b5=b0;c0=b0;
c1=b0;c2=b0;
c3=b0;c4=b0;
c5=b0;
b0(1,1)=-0.1983670410E+02; b0(1,2)=-0.1577169936E+03;
b1(1,1)=0.1952738055E+03; b1(1,2)=0.3389010339E+04;
b2(1,1)=0.2061789974E+04; b2(1,2)=0.6202054610E+04;
b3(1,1)=-0.7684409308E+03; b3(1,2)=-0.4608734450E+04;
b4(1,1)=0.2677869201E+03; b4(1,2)=0.2207757061E+04;
b5(1,1)=-0.3159629687E+02; b5(1,2)=-0.3673344160E+03;
c0(1,1)=0.3629738340E+02; c0(1,2)=0.4120568887E+02;
c1(1,1)=-0.2115281047E+03; c1(1,2)=0.3408049202E+03;
c2(1,1)=0.7488955419E+03; c2(1,2)=-0.1436283271E+03;
c3(1,1)=-0.9511076467E+03; c3(1,2)=0.8108316584E+02;
c4(1,1)=0.5710015123E+03; c4(1,2)=-0.5689703073E+01;
c5(1,1)=-0.1221306465E+03; c5(1,2)=-0.2191905731E+01;

%switching times variables
t_u=VAR(1:(length(VAR)+1)/2);

%operation modes variables
u=VAR((length(VAR)+1)/2+1:end);

%initialization
RESULT=[];
Events=[];

%Initial condition x(t=0)
x=[0 0 0]; %x: position(x1), velocity(x2), Energy(L)

% All event are false at the beginning
EventDetected3=false;
EventDetected4=false;

% Runge Kutta is applied for each time interval defined by a operation mode
for j=1:length(t_u)-1

    %After stop the subway can move again, this Event is reset 
    EventDetected1=false; 

    %Runge Kutta 45 from t_u(j) to t_u(j+1) with the operation mode u(j)
    [t,x,EventDetected1,TimeEvent1,EventDetected3,TimeEvent3,EventDetected4,TimeEvent4]=RK45_ODE_Systems(@odefun,u(j),t_u(j),t_u(j+1),x(end,:),EventDetected1,EventDetected3,EventDetected4);
   
    %Recording the state variables
    RESULT=[RESULT; t(2:end) x(2:end,:)];
    
    % Assigning 1 at the time node where the event is reached
    %(First columm: event 1, Second columm: event 2, ...) 
    cumcounter=(1:(length(t)-1))';
    TimeEvent2=zeros(length(cumcounter),1); %Non-used event 2
    Events=[Events;cumcounter==(TimeEvent1-1) cumcounter==(TimeEvent2-1) cumcounter==(TimeEvent3-1) cumcounter==(TimeEvent4-1)];
end

    %Dynamic Model
    function [dxdt]=odefun(t,x,u_act)
    %preallocating
    dxdt=[0;0;0];
    switch u_act
        case 1
            if x(2)<=v1 %ft/s
                dxdt(1,1)=x(2);
                dxdt(2,1)=g*e*a1/Weff;
                dxdt(3,1)=e*p1/3600; % L 
            elseif x(2)<=v2 %ft/s
                dxdt(1,1)=x(2);
                dxdt(2,1)=g*e*a2/Weff;
                dxdt(3,1)=e*p2/3600; % L 
            else
                dxdt(1,1)=x(2);
                gx2=0.1*gamma*x(2);
                gx2min=gx2-0.3;
                R=c*a*(1/5280)^2*gamma^2*x(2)^2+b*W*gamma*x(2)/2000+1.3/2000*W+116;
                T1=b0(1)+b1(1)*(gx2min)^(-1)+b2(1)*(gx2min)^(-2)+b3(1)*(gx2min)^(-3)+b4(1)*(gx2min)^(-4)+b5(1)*(gx2min)^(-5);
                dxdt(2,1)=g*(e*T1-R)/Weff;
                dxdt(3,1)=c0(1)+c1(1)*(gx2)^(-1)+c2(1)*(gx2)^(-2)+c3(1)*(gx2)^(-3)+c4(1)*(gx2)^(-4)+c5(1)*(gx2)^(-5);
                dxdt(3,1)=dxdt(3,1)/3600; % L
            end
        case 2
            if x(2)<=v2 %f/s
                dxdt(1,1)=x(2);
                dxdt(2,1)=0;
                dxdt(3,1)=0;
            elseif x(2)<=v3 %f/s
                dxdt(1,1)=x(2);
                dxdt(2,1)=g*e*a3/Weff;
                dxdt(3,1)=e*p3/3600; % L 
            else
                dxdt(1,1)=x(2);
                gx2min=0.1*gamma*x(2)-1;
                R=c*a*(1/5280)^2*gamma^2*x(2)^2+b*W*gamma*x(2)/2000+1.3/2000*W+116;
                T2=b0(2)+b1(2)*(gx2min)^(-1)+b2(2)*(gx2min)^(-2)+b3(2)*(gx2min)^(-3)+b4(2)*(gx2min)^(-4)+b5(2)*(gx2min)^(-5);
                dxdt(2,1)=g*(e*T2-R)/Weff;
                dxdt(3,1)=c0(2)+c1(2)*(gx2min)^(-1)+c2(2)*(gx2min)^(-2)+c3(2)*(gx2min)^(-3)+c4(2)*(gx2min)^(-4)+c5(2)*(gx2min)^(-5);
                dxdt(3,1)=dxdt(3,1)/3600; % L 
            end
        case 3
            dxdt(1,1)=x(2);
            R=c*a*(1/5280)^2*gamma^2*x(2)^2+b*W*gamma*x(2)/2000+1.3/2000*W+116;
            dxdt(2,1)=-g*R/Weff-C;
            dxdt(3,1)=0;
        case 4
            dxdt(1,1)=x(2);
            dxdt(2,1)=-umax;
            dxdt(3,1)=0;
    end
    end
end
