# Supplementary material for: Efficiently handling constraints in mixed-integer nonlinear programming problems using gradient-based repair differential evolution
Source: PeerJ Comput Sci. 2024 May 31;10:e2095. doi: 10.7717/peerj-cs.2095 (PMC11157599; doi:10.7717/peerj-cs.2095)
Supplement: Supplemental Information 3 [file peerj-cs-10-2095-s003.zip › Supplemental File 3/G_DEmi_SOP/Event_ODE_Systems.m]

% Event detection method
%--------------------------------------------------------------------------
% inputs
% u_act: Current operation mode
% odefun: Dynamic Model
% T: Time vector
% Y: State variables
% EventIndex: Variable of the event
% EventValue: Value of the event
% TolEvent: olerance of the event (bisection)
% EventDetected: Event true or false
% EventMethod: 1=linear interpolation (for linear relations), 2=Bisection (for non-linear relations)
%--------------------------------------------------------------------------
% outputs
% TimeEvent: Time node where the event is reached
% EventDetected: Event true or false
% T: Time vector
% Y: State variables
%--------------------------------------------------------------------------
% PROBLEM: Dynamic subway operation problem (by SINGLE shooting)
%
%  Bock, H. and Longman, R. (1982). Computation of optimal controls on
%  disjoint control sets for minimum energy subway operation. In Proceedings
%  of the American Astronomical Society. Symposium on Engineering
%  Science and Mechanics, Taiwan.
%
% BELOTTI, Pietro, et al. Mixed-integer nonlinear optimization. Acta
% Numerica, 2013, vol. 22, p. 1-131.
%
% BOCK, Hans Georg, et al. Minimum Energy Time Tables for Subway Operation
% -And Hamiltonian Feedback to Return to Schedule.  2017. p. 1-14.

function [TimeEvent,EventDetected,T,Y]=Event_ODE_Systems(u_act,odefun,T,Y,EventIndex,EventValue,TolEvent,EventDetected,EventMethod)

TimeEvent=inf;
x1=T(end-1);
x2=T(end);
F1=Y(end-1,:);
F2=Y(end,:);
f1=Y(end-1,EventIndex)-EventValue;
f2=Y(end,EventIndex)-EventValue;

if f1*f2<0 && (x2-x1)>TolEvent || f1==0 && f2<0 && (x2-x1)>TolEvent

    %Event detection by linear interpolation
    if EventMethod==1

        %interpolation formula
        x3=x1-f1*(x2-x1)/(f2-f1);

        %RK4
        dx=x3-x1;
        K1 = dx * odefun(x3,F1,u_act)';
        K2 = dx * odefun(x3+dx/4,Y(end,:)+K1/4,u_act)';
        K3 = dx * odefun(x3+3*dx/8, F1+(3*K1/32) + (9*K2/32),u_act)';
        K4 = dx * odefun(x3+12*dx/13,F1+(1932*K1/2197)-(7200*K2/2197)+(7296*K3/2197),u_act)';
        K5 = dx * odefun(x3+dx,F1+(439*K1/216)-8*K2+(3680*K3/513)-(845*K4/4104),u_act)';
        F3 = F1 + ((25 * K1 / 216) + (1408 * K3 / 2565) + (2197 * K4 / 4104) - (K5 / 5));

        %Time point of the event
        TimeEvent=length(T);

        %Event is detected
        EventDetected=true;

        %State values
        T(end)=x3;
        Y(end,:)=F3;
    else

        %Event detection by bisection
        while true

            %Bisection point
            x3=(x2+x1)/2;

            %RK4
            dx=x3-x1;
            K1 = dx * odefun(x3,F1,u_act)';
            K2 = dx * odefun(x3+dx/4,Y(end,:)+K1/4,u_act)';
            K3 = dx * odefun(x3+3*dx/8, F1+(3*K1/32) + (9*K2/32),u_act)';
            K4 = dx * odefun(x3+12*dx/13,F1+(1932*K1/2197)-(7200*K2/2197)+(7296*K3/2197),u_act)';
            K5 = dx * odefun(x3+dx,F1+(439*K1/216)-8*K2+(3680*K3/513)-(845*K4/4104),u_act)';
            F3 = F1 + ((25 * K1 / 216) + (1408 * K3 / 2565) + (2197 * K4 / 4104) - (K5 / 5));
            f3 = F3(EventIndex) - EventValue;

            %Update the interval
            if f3*f2<0
                F1=F3;
                f1=f3;
                x1=x3;
            else
                F2=F3;
                f2=f3;
                x2=x3;
            end

            %Tolerance
            if abs(x1-x2)/2 <= TolEvent
                TimeEvent=length(T);
                EventDetected=true;
                T(end)=x2;
                Y(end,:)=F2;
                break
            end
        end
    end
elseif f1*f2<0 && (x2-x1)<=TolEvent || f1==0 && f2<0 && (x2-x1)<=TolEvent %precision reached from beginning
    TimeEvent=length(T);
    EventDetected=true;
end
end
