# Supplementary material for: Efficiently handling constraints in mixed-integer nonlinear programming problems using gradient-based repair differential evolution
Source: PeerJ Comput Sci. 2024 May 31;10:e2095. doi: 10.7717/peerj-cs.2095 (PMC11157599; doi:10.7717/peerj-cs.2095)
Supplement: Supplemental Information 3 [file peerj-cs-10-2095-s003.zip › Supplemental File 3/G_DEmi_SOP/G_DEmi_NYS.m]

%  Differential evolution version: G-DEmi
%  Paper:  Efficiently  Handling  Constraints  in  Mixed-Integer Nonlinear
%  Programming Problems Using Gradient-Based Repair Differential Evolution
%--------------------------------------------------------------------------
%  Authors: Molina-Pérez, D., Portilla–Flores, E., Mezura–Montes, E.,
%   Vega–Alvarado, E., M., Calva Yañez.
%  Edited: 21/08/2023
%  Email: dmolinap1800@alumno.ipn.mx
%--------------------------------------------------------------------------
%  Description: In this work, a variant of Differential Evolution with a
%  Gradient-based repair method for MINLP problems (G-DEmi) is proposed.
%  In order to fix promising infeasible solutions in different subproblems
%  using the gradient information of the constraint set.
%
%  The Subway Optimization Problem  Bock and Longman (1982) is solve in
%  this code to evaluate the performance of G-DEmi.
%
%  Bock, H. and Longman, R. (1982). Computation of optimal controls on
%  disjoint control sets for minimum energy subway operation. In Proceedings
%  of the American Astronomical Society. Symposium on Engineering
%  Science and Mechanics, Taiwan.
%--------------------------------------------------------------------------
%  M files:
%  G_DEmi.m Contains the main instructions of G-DEmi
%  RepConstrFun.m Contains the gradient-based repair method
%  OFV_DCV_NYS.m Evaluate the vectors in the objetive function and constraints
%  RK45_ODE_Systems.m Runge Kutta method to solve the dynamic model
%  Dynamic_model_NYS.m Dynamic model of New York Subway
%  Event_ODE_Systems.m Detector of events in the dynamic model
%--------------------------------------------------------------------------
%  Outputs:
%  Print the results [Testproblem  pbest fbest Gbest Time]
%  Save the resuls in G_DE.xls

SOLUTIONS=[];
for r=1:30
    clearvars -except SOLUTIONS r
    clc
    r
    tic

    %Size of population
    Np=50;

    %Maximum number of function evaluations
    Neval=100000;

    %Crossover parameter
    cr=0.7930;

    %Scaling Factor
    F=0.7;

    %Maximum repair iterations
    Kmax=50;

    %Tolerance for reparations
    Tmin=1*10^-64;

    %Tolerance for equality constraints
    e=10^-4;

    %Variables information of New York Subway problem (NY30)
    Nvar=13;  % thirteen variables: seven real variables(switching times), six discrete variables (operating modes)
    Vc=(1:(Nvar+1)/2); Vd=((Nvar+1)/2+1:Nvar);
    lb=[0 0 0 0 0 0 0 1 1 1 1 1 1]; ub=[65 65 65 65 65 65 65 4 4 4 4 4 4];

    %Seed
    rng('default');
    rng('shuffle');

    %Generate the initial population
    p=zeros(Np,Nvar);
    for i2=1:length(Vc) %real variables
        p(:,Vc(i2))=(lb(Vc(i2))+(ub(Vc(i2))-lb(Vc(i2)))*rand(Np,1));
    end
    for i2=1:length(Vd) %discrete variables
        p(:,Vd(i2))=(randi([lb(Vd(i2)),ub(Vd(i2))],Np,1));
    end

    %Evaluate in objetive function and constraints
    [OFV_p,DCV_p,h,g,p]=OFV_DCV_NYS(p,e);

    %Counter to record the number of evaluations
    Eval=0;

    %Counter to record the number of iterations
    iter=1;

    %Variable to the best solution
    f2best=inf;

    while Eval<Neval 

        %Variable to record Trials
        Trials=zeros(Np,Nvar);


        parfor i=1:Np

            %Mutation (rand/1)
            pr=p;
            pr(i,:)=[];           
            ind=randperm(Np-1,3); 
            ruido=pr(ind(1),:)+F*(pr(ind(2),:)-pr(ind(3),:));

            %Rectify violations of the boundary constraint by reflecting
            ind_ub=ruido'>ub';
            ind_lb=ruido'<lb';
            ruido(ind_ub)=2*ub(ind_ub)-ruido(ind_ub);
            ruido(ind_lb)=2*lb(ind_lb)-ruido(ind_lb);
            
            %if the reflection strategy violates the constraint by the 
            %other boundary, the values are rectified by random strategy
            ind=ruido'>ub'|ruido'<lb';
            ruido(ind)=lb(ind)+rand(1,sum(ind)).*(ub(ind)-lb(ind));

            %Binomial crossover
            j_rand=randi([1 Nvar]); 
            for j=1:Nvar     
                n=rand;
                if n<cr||j_rand==j
                    Trials(i,j)=ruido(1,j);
                else
                    Trials(i,j)=p(i,j);
                end
            end
        end

        %Round discrete variables
        Trials(:,Vd)=round(Trials(:,Vd));


        %Evaluate in objetive function and constraints
        if Eval+Np<=Neval
            [OFV_t,DCV_t,h_t,g_t,Trials]=OFV_DCV_NYS(Trials,e);
            Eval=Eval+Np;
        else
            break
        end

        %Replacement operation
        [p,OFV_p,DCV_p,Eval]=Replacement(p,Trials,OFV_p,OFV_t,DCV_p,DCV_t,h_t,g_t,Vd,Vc,lb,ub,Np,Tmin,Kmax,Eval,e);


        %Best solution
        M=[p OFV_p DCV_p];
        [~,I]=sort(M(:,Nvar+1)); %sort in term of objetive function value
        M=M(I,:);
        [~,I]=sort(M(:,Nvar+2)); %sort in term of constraint violation degree
        M=M(I,:);
        p2best=M(1,1:Nvar);
        f2best=M(1,Nvar+1);
        G2best=M(1,Nvar+2);
        
        tolf=max(OFV_p)-min(OFV_p);
        formatSpec = '\n<strong>Iter</strong>: %0.0f <strong>Evaluations</strong>: %0.4f <strong>Best solution f(x)</strong>: %0.6f <strong>DCV(x)</strong>: %0.6f <strong> Mean</strong>: %0.6f <strong>TolFun</strong>: %0.6f\n';
        fprintf(formatSpec,iter,Eval,f2best, G2best,mean(OFV_p),tolf)
        fprintf('\n<strong>Solution vector of the best solution</strong>:\n');
        disp(num2str(p2best, '%8g'))
        iter=iter+1;
    end

    %Variable to record the time
    final=toc

    %Record the results
    SOLUTIONS=[SOLUTIONS; p2best f2best G2best final];
end 

%Record the best solution in a file
Name="G_DE";
xlswrite(Name,SOLUTIONS)


function [p,VFO_p,SVR_p,Eval]=Replacement(p,kids,VFO_p,VFO_k,SVR_p,SVR_k,h_t,g_t,Vd,Vc,lb,ub,Np,Tmin,Kmax,Eval,e)

%Subproblems where the solution was repaired.
repeat=inf(1,length(Vd));

%Solutions considered to repair
survives=[];
kidsS=[];
h_tS=[];
g_tS=[];
for t=1:Np

    %If the trial vector is better than the target vector
    if (SVR_k(t)==0 && SVR_p(t)==0 && VFO_k(t)<VFO_p(t)) || SVR_k(t)<SVR_p(t)
        p(t,:)=kids(t,:);
        VFO_p(t)=VFO_k(t);
        SVR_p(t)=SVR_k(t);

    %If not, but has a better objective function value
    elseif VFO_k(t)<VFO_p(t) && ~ismember(kids(t,Vd),repeat,'rows')

        %Record the subproblems
        repeat=[repeat;kids(t,Vd)];
        survives=[survives;t];
        kidsS=[kidsS;kids(t,:)];
        h_tS=[h_tS;h_t(t,:)];
        g_tS=[g_tS;g_t(t,:)];
    end
end
flag=true(length(survives),1);
VFO_kS=zeros(length(survives),1);
SVR_kS=zeros(length(survives),1);
parfor t=1:length(survives)

    %Gradient-based repair method
    [kidsS(t,:),flag(t)]=RepConstrFun(kidsS(t,:),Tmin,Kmax,h_tS(t,:),g_tS(t,:),Vd,Vc,e);

    %If exit flag is ok
    if flag(t)==true
        [VFO_kS(t),SVR_kS(t),~,~,kidsS(t,:)]=OFV_DCV_NYS(kidsS(t,:),e);
        Eval=Eval+1;
    end
end

%Remove bad repaired solutions
PopulationIndex=survives(flag);
kids(PopulationIndex,:)=kidsS(flag,:);
VFO_k(PopulationIndex)=VFO_kS(flag,:);
SVR_k(PopulationIndex)=SVR_kS(flag,:);

%If the repared vector is better than the target vector
ImproveIndex = (SVR_k(PopulationIndex)==0 & SVR_p(PopulationIndex)==0 & VFO_k(PopulationIndex)<VFO_p(PopulationIndex)) | SVR_k(PopulationIndex)<SVR_p(PopulationIndex);
p(PopulationIndex(ImproveIndex),:)=kids(PopulationIndex(ImproveIndex),:);
VFO_p(PopulationIndex(ImproveIndex))=VFO_k(PopulationIndex(ImproveIndex));
SVR_p(PopulationIndex(ImproveIndex))=SVR_k(PopulationIndex(ImproveIndex));

end
