# Supplementary material for: Efficiently handling constraints in mixed-integer nonlinear programming problems using gradient-based repair differential evolution
Source: PeerJ Comput Sci. 2024 May 31;10:e2095. doi: 10.7717/peerj-cs.2095 (PMC11157599; doi:10.7717/peerj-cs.2095)
Supplement: Supplemental Information 3 [file peerj-cs-10-2095-s003.zip › Supplemental File 3/G_DEmi_SOP/OFV_DCV_NYS.m]

% Evaluate in objetive function and constraints
%--------------------------------------------------------------------------
% inputs
% x: Individuals
% e: Tolerance for equality constraints
%--------------------------------------------------------------------------
% outputs
% OFV: objective function values
% DCV: Constraint violation degree values
% h: Equality  constraints
% g: Inequality constraints
% x: Individuals with ascending switching times
%--------------------------------------------------------------------------
% PROBLEM: Dynamic subway operation problem (by SINGLE shooting)
%
%  Bock, H. and Longman, R. (1982). Computation of optimal controls on
%  disjoint control sets for minimum energy subway operation. In Proceedings
%  of the American Astronomical Society. Symposium on Engineering
%  Science and Mechanics, Taiwan.
%
% BELOTTI, Pietro, et al. Mixed-integer nonlinear optimization. Acta
% Numerica, 2013, vol. 22, p. 1-131.
%
% BOCK, Hans Georg, et al. Minimum Energy Time Tables for Subway Operation
% -And Hamiltonian Feedback to Return to Schedule.  2017. p. 1-14.

function [OFV,DCV,h,g,x]=OFV_DCV_NYS(x,e)

OFV=zeros(size(x,1),1);
DCV=zeros(size(x,1),1);
h=zeros(size(x,1),2);
g=zeros(size(x,1),1);

%Sort switching times ascending (permutation)
x(:,1:(size(x,2)+1)/2)=sort(x(:,1:(size(x,2)+1)/2),2);

parfor i=1:size(x,1)

    %To include operation mode one  (acceleration) at the beginning and
    % operation mode 4 (brake) at the end
    x_act=[0 x(i,1:(size(x,2)+1)/2) 65 1 x(i,(size(x,2)+1)/2+1:end) 4];

    %Solve the dynamic model
    [RESULT,Events]= Dynamic_model_NYS(x_act);

    %Objetive function value (Total energy consumption)
    OFV(i)=RESULT(end,4);   

    %Constraints evaluation

    %If reach the finish line 2112 ft: (Event 4=1)
    if sum(Events(:,4))==1 

        %final position 2112 ft (equality constraint by shooting method)
        eq1=RESULT(logical(Events(:,4)),2)-2112; 

        %Final velocity 0ft/s (equality constraint by shooting method)
        eq2=RESULT(logical(Events(:,4)),3)-0;  

    else %If I don't reach the finish line (Event 4=0)

        %final position 2112 ft (equality constraint by shooting method)
        eq1=RESULT(end,2)-2112;

        %Final velocity 0ft/s (equality constraint by shooting method)
        eq2=RESULT(end,3)-0;    
    end

    %If reach the path constraint activation point 1200 ft:(Event 3=1)
    if sum(Events(:,3))==1

        % Always true after the activation point 
        Events(:,3)=cumsum(Events(:,3));
 
        %velocity violation points
        Vv=max(RESULT(logical(Events(:,3)),3)-24*5280/3600,0);

        % Time intervals
        t=RESULT(logical(Events(:,3)),1);

        %integration in time (inequality constraint)
        inq1=sum(Vv(1:end-1).*(t(2:end)-t(1:end-1)));

    else %If dont't reach the path constraint activation point (Event 3=0)
        inq1=0;
    end

    %Equality  constraints
    h(i,:)=[eq1 eq2];

    %Inequality constraints
    g(i,1)=inq1;

    %Constraint violation degree values
    DCV(i)=max(abs(eq1)-e,0)+max(abs(eq2)-e,0)+max(inq1,0);
end
end
