# Supplementary material for: Efficiently handling constraints in mixed-integer nonlinear programming problems using gradient-based repair differential evolution
Source: PeerJ Comput Sci. 2024 May 31;10:e2095. doi: 10.7717/peerj-cs.2095 (PMC11157599; doi:10.7717/peerj-cs.2095)
Supplement: Supplemental Information 3 [file peerj-cs-10-2095-s003.zip › Supplemental File 3/G_DEmi_SOP/Readme.txt]

%  M files:
%  G_DEmi.m Contains the main instructions of G-DEmi
%  RepConstrFun.m Contains the gradient-based repair method
%  OFV_DCV_NYS.m Evaluate the vectors in the objetive function and constraints
%  RK45_ODE_Systems.m Runge Kutta method to solve the dynamic model
%  Dynamic_model_NYS.m Dynamic model of Subway Optimization Problem (SOP)
%  Event_ODE_Systems.m Detector of events in the dynamic model
