# Supplementary material for: Efficiently handling constraints in mixed-integer nonlinear programming problems using gradient-based repair differential evolution
Source: PeerJ Comput Sci. 2024 May 31;10:e2095. doi: 10.7717/peerj-cs.2095 (PMC11157599; doi:10.7717/peerj-cs.2095)
Supplement: Supplemental Information 3 [file peerj-cs-10-2095-s003.zip › Supplemental File 3/G_DEmi_SOP/RepConstrFun.m]

% GRADIENT-BASED REPAIR METHOD FOR MINLP PROBLEMS: The repair  method  fix 
% promising  infeasible  solutions  in  different  subproblems  using  the 
% gradient information of the constraint set. 
%--------------------------------------------------------------------------
% inputs
% trial: solution vector
% Tmin: Tolerance for reparations
% Kmax: Maximum repair iterations
% h: Equality  constraints
% g: Inequality constraints
% Vd: index of discrete variables
% Vc: index of continuous variables
% e: Tolerance for equality constraints
%--------------------------------------------------------------------------
% outputs
% trial: Repaired solution vector
% flag: Exit flag
%--------------------------------------------------------------------------
% PROBLEM: Dynamic subway operation problem (by SINGLE shooting)
%
%  Bock, H. and Longman, R. (1982). Computation of optimal controls on
%  disjoint control sets for minimum energy subway operation. In Proceedings
%  of the American Astronomical Society. Symposium on Engineering
%  Science and Mechanics, Taiwan.
%
% BELOTTI, Pietro, et al. Mixed-integer nonlinear optimization. Acta
% Numerica, 2013, vol. 22, p. 1-131.
%
% BOCK, Hans Georg, et al. Minimum Energy Time Tables for Subway Operation
% -And Hamiltonian Feedback to Return to Schedule.  2017. p. 1-14.

function [trial,flag]=RepConstrFun(trial,Tmin,Kmax,h,g,Vd,Vc,e)

x=trial(Vc);

%Vector with degree of constraint violation
deltaV=[max(0,g)';(sign(h).*max(0,abs(h)-e))'];

%Previous solution vector
xold=inf(1,length(x));

%Counter to record the number of generation
iter=1;

%differential
dx=1*10^-3;

%Exit flag 
flag=true;

%preallocating
trialfw=zeros(1,length(trial));

while max(abs(x-xold))>Tmin && max(abs(deltaV))~=0 && iter<=Kmax
 
%Gradient matrix
gradV=zeros(3,length(x));

%Diagonal unitary matrix
eta=eye(length(x),length(x));

%Forward differences for derivatives
for i=1:length(x)
trialfw(Vc)=x+eta(:,i)'*dx;
trialfw(Vd)=trial(Vd);
[~,~,hfw,gfw,~]=OFV_DCV_NYS(trialfw,e); 
gradV(:,i)=([gfw';hfw']-[g';h'])/dx;  
end

%Singularity detection
if ~isreal(deltaV) || any(isnan(deltaV)) || any(isinf(deltaV))
   flag=false;
   break
end

%Remove all zero elements
gradV=gradV(~deltaV==0,:);
deltaV=deltaV(~deltaV==0);

%New solution vector
xold=x;
x=xold-(pinv(gradV)*deltaV)';
trial(Vc)=x;

%boundary constraint
if any(x<0) || any(x>65)
   flag=false;
   break
end

%Degree of constraint violation
[~,~,h,g,trial]=OFV_DCV_NYS(trial,e);

%Vector with degree of constraint violation
deltaV=[max(0,g)';(sign(h).*max(0,abs(h)-e))'];

iter=iter+1;
end
end
