# Supplementary material for: Efficiently handling constraints in mixed-integer nonlinear programming problems using gradient-based repair differential evolution
Source: PeerJ Comput Sci. 2024 May 31;10:e2095. doi: 10.7717/peerj-cs.2095 (PMC11157599; doi:10.7717/peerj-cs.2095)
Supplement: Supplemental Information 3 [file peerj-cs-10-2095-s003.zip › Supplemental File 3/G_DEmi_SOP/RK45_ODE_Systems.m]

% Runge Kutta 45 
%--------------------------------------------------------------------------
% inputs
% odefun: Dynamic Model
% u_act: Current operation mode
% a: Initial time
% b: Final time
% yi: Initial condition 
% EventDetected1: Event 1 true or false
% EventDetected3: Event 3 true or false
% EventDetected4: Event 4 true or false
%--------------------------------------------------------------------------
% outputs
% T: Time vector
% Y: State variables
% EventDetected1: Event 1 true or false
% TimeEvent1: Time node where the event 1 is reached
% EventDetected3: Event 3 true or false
% TimeEvent3: Time node where the event 3 is reached
% EventDetected4: Event 4 true or false
% TimeEvent4: Time node where the event 4 is reached
%--------------------------------------------------------------------------
% PROBLEM: Dynamic subway operation problem (by SINGLE shooting)
%
%  Bock, H. and Longman, R. (1982). Computation of optimal controls on
%  disjoint control sets for minimum energy subway operation. In Proceedings
%  of the American Astronomical Society. Symposium on Engineering
%  Science and Mechanics, Taiwan.
%
% BELOTTI, Pietro, et al. Mixed-integer nonlinear optimization. Acta
% Numerica, 2013, vol. 22, p. 1-131.
%
% BOCK, Hans Georg, et al. Minimum Energy Time Tables for Subway Operation
% -And Hamiltonian Feedback to Return to Schedule.  2017. p. 1-14.

function [T,Y,EventDetected1,TimeEvent1,EventDetected3,TimeEvent3,EventDetected4,TimeEvent4]=RK45_ODE_Systems(odefun,u_act,a,b,yi,EventDetected1,EventDetected3,EventDetected4)

%Maximum step for small errors
maxstep=1;

%Integration tolerance
tol=1E-4;

%Event variables:
%EventIndex:  Variable of the event
%EventValue:  Value of the event
%TolEvent:    Tolerance of the event (bisection)
%EventMethod: 1=linear interpolation (for linear relations), 2=Bisection (for non-linear relations)
%TimeEvent:   Time node where the event is reached

%Event consideration
Event=true;

%Initialization
TolEvent=1E-6;
TimeEvent1=inf;
TimeEvent2=inf;
TimeEvent3=inf;
TimeEvent4=inf;

%Stop event
EventIndex1=2; %Variable: velocity
EventValue1=0; %value: zero

%Braking operation mode is linear: Event method interpolation
if u_act==4
    EventMethod1=1;
else %otherwise: bisection
    EventMethod1=2;
end

%Finish line event
EventIndex4=1; %Variable: position
EventValue4=2112; %Value: 2112

%Braking operation mode is linear: Event method interpolation
if u_act==4
    EventMethod4=1;
else %otherwise: bisection
    EventMethod4=2;
end

%Path constraint activation point
EventIndex3=1; %Variable: position
EventValue3=1200; %Value: 1200

%Velocity limit path event
if u_act==4
    EventMethod3=1;
else %otherwise: bisection
    EventMethod3=2;
end

%dt negligible respect to T
dt = (b-a)/10;

%State variables
Y = yi; %x: position(x1), velocity(x2), Energy(L)

%Time vector
T = a;

stop = 0;
while(~stop)
    K1 = dt * odefun(T(end),Y(end,:),u_act)';
    K2 = dt * odefun(T(end)+dt/4,Y(end,:)+K1/4,u_act)';
    K3 = dt * odefun(T(end)+3*dt/8, Y(end,:)+(3*K1/32) + (9*K2/32),u_act)';
    K4 = dt * odefun(T(end)+12*dt/13,Y(end,:)+(1932*K1/2197)-(7200*K2/2197)+(7296*K3/2197),u_act)';
    K5 = dt * odefun(T(end)+dt,Y(end,:)+(439*K1/216)-8*K2+(3680*K3/513)-(845*K4/4104),u_act)';
    K6 = dt * odefun(T(end)+dt/2,Y(end,:)-(8*K1/27)+2*K2-(3544*K3/2565)+(1859*K4/4104)-(11*K5/40),u_act)';
    tn = T(end) + dt;

    %RK4
    Yn = Y(end,:) + ((25 * K1 / 216) + (1408 * K3 / 2565) + (2197 * K4 / 4104) - (K5 / 5));

    %RK5
    Zn = Y(end,:) + ((16 * K1 / 135) + (6656 * K3 / 12825) + (28561 * K4 / 56430) - (9 * K5 / 50)+(2 * K6 / 55));

    %Error (matlab ODE45, Dormand, J. R., & Prince, P. J. (1980). A family of embedded Runge-Kutta formulae. Journal of computational and applied mathematics, 6(1), 19-26.)
    err=dt*norm((Zn-Yn)./max(max(abs(Yn),abs(Y(end,:))),1));

    %Out step exceeded (chapra pp 577, matlab ODE45 with 10% strategy)
    if dt > abs(b - T(end))
        dt = b - T(end);
    else %Exit step not exceeded

        %If successful step
        if err<=tol
            if dt == abs(b - T(end))
                stop = 1;
            end
            T = [T;tn];
            Y = [Y;Yn];
            if Event

                %If the event 3 has not been detected yet
                if (~EventDetected3)

                    %Root-finding algorithm: Velocity limit path event
                    [TimeEvent3,EventDetected3,T,Y]=Event_ODE_Systems(u_act,odefun,T,Y,EventIndex3,EventValue3,TolEvent,EventDetected3,EventMethod3);

                    %If the last step (stop=1) enters the event, it runs until the end of the event and not until b, this if solves that problem.
                    if EventDetected3==1
                        stop=0;
                    end
                end

                %If the event 4 has not been detected yet
                if (~EventDetected4)

                    %Root-finding algorithm: Finish line event
                    [TimeEvent4,EventDetected4,T,Y]=Event_ODE_Systems(u_act,odefun,T,Y,EventIndex4,EventValue4,TolEvent,EventDetected4,EventMethod4);

                    %If the last step (stop=1) enters the event, it runs until the end of the event and not until b, this if solves that problem.
                    if EventDetected4==1
                        stop=0;
                    end
                end

                %If the event 1 has not been detected yet
                if (~EventDetected1)

                    %Root-finding algorithm: Stop event
                    [TimeEvent1,EventDetected1,T,Y]=Event_ODE_Systems(u_act,odefun,T,Y,EventIndex1,EventValue1,TolEvent,EventDetected1,EventMethod1);

                    %To avoid precision problem in the stop event
                    if (EventDetected1)
                        Y(end,2)=0;
                    end

                    %If the last step (stop=1) enters the event, it runs until the end of the event and not until b, this if solves that problem.
                    if EventDetected1==1
                        stop=0;
                    end
                else %If stop event was detected: (i) position constant (ii) velocity is zero
                    Y(end,1)=Y(end-1,1);
                    Y(end,2)=0;
                end
            end
        end
        %Step control
        s=0.84 * (tol /err)^0.25;

        %If err is close to 0 dt is maxstep
        dt=min(maxstep,s*dt);
    end
end
end
